# Supplementary material for: Hypoxia-Related lncRNA Correlates With Prognosis and Immune Microenvironment in Lower-Grade Glioma
Source: Front Immunol. 2021 Sep 30;12:731048. doi: 10.3389/fimmu.2021.731048 (PMC8514865; doi:10.3389/fimmu.2021.731048)
Supplement: Supplementary file 5 [file Table_1.xlsx]

## Sheet: Sheet1
lncRNAs
AC100797.4
AL583859.2
HTR5A-AS1
LINC01616
AC004690.2
AC004925.1
AC005329.3
AC009063.1
AC009063.2
AC009084.2
AC009090.3
AC009093.1
AC011504.1
AC011944.1
AC015712.4
AC015712.6
AC016571.1
AC016597.1
AC018647.1
AC020663.2
AC025180.1
AC063944.1
AC082651.1
AC091180.2
AC092135.1
AC093330.1
AC093330.2
AC096564.1
AC097381.3
AC098679.2
AC099518.2
AC103563.2
AC104417.2
AC104423.1
AC106881.1
AC135507.1
AL023284.4
AL034405.1
AL162171.3
AL162391.1
AL354809.1
AL358216.1
AL513190.1
AL583722.1
AL596244.1
CPEB1-AS1
DNAH17-AS1
FAM225A
FAM53B-AS1
GSN-AS1
HAGLR
HPN-AS1
KCNJ2-AS1
KCNQ1DN
LINC00320
LINC00323
LINC00486
LINC00639
LINC00940
LINC00957
LINC01299
LINC01445
LINC01549
LINC01608
LINC01630
LINC01792
LINC01877
LINC01978
LINC01992
LINC02128
LINC02473
LINC02610
LMF1-AS1
MATN1-AS1
NTM-AS1
PACRG-AS1
PACRG-AS3
PLS3-AS1
PSG8-AS1
RASGRF2-AS1
SEMA3B-AS1
SH3TC2-DT
TNRC6C-AS1
TYMSOS
U62631.1
AC004080.5
AC004801.5
AC005481.1
AC005725.1
AC006487.1
AC008060.3
AC008406.3
AC008443.4
AC008687.3
AC010478.1
AC012123.1
AC012354.1
AC012531.1
AC024230.1
AC025183.1
AC026688.2
AC026765.2
AC026774.1
AC027243.1
AC027243.2
AC073174.1
AC078906.1
AC090136.3
AC091806.1
AC092198.1
AC092614.1
AC093838.1
AC106772.2
AC107391.1
AC120498.10
AL138720.1
AL161908.1
AL354861.3
AL450311.1
AP000785.1
AP001476.1
BARX1-DT
BLACE
C5orf66-AS1
CTD-2194D22.4
DNM3OS
IGF2-AS
KC877982.1
LBX1-AS1
LINC01097
LINC01305
LINC01389
LINC01566
LINC01938
LINC02037
LINC02160
LINC02401
LMLN-AS1
LSINCT5
MIR1-1HG
AC114803.1
AP000695.2
ITGA6-AS1
LUCAT1
MANCR
HILPDA
VEGFA
AC002116.2
AC004943.2
AC008750.2
AC011447.3
AC011447.7
AC012073.1
AC020658.4
AC022150.4
AC025176.1
AC026401.3
AC064875.1
AC091057.1
AC091057.4
AC092718.4
AC099850.3
AC104073.4
AL023803.2
AL035461.2
AL133215.2
ATP2A1-AS1
CYTOR
H19
HELLPAR
LINC00664
LINC00836
LINC01224
LINC01775
MIR4435-2HG
TMPO-AS1
ZIM2-AS1
MRGBP
SDC1
AC092675.1
AC135048.1
NFIA-AS2
WEE2-AS1
AF127577.4
AL513217.1
DRAIC
LINC01128
LDHA
AC008063.1
AC009803.2
AC024958.1
AC034238.1
AL049555.1
AL138899.1
AL358176.4
AL358394.2
LINC01777
LINC01782
LINC02006
LINC02167
LINC02224
LINC02496
AC004264.1
AC020916.1
AC037198.1
AC093673.1
AC145676.1
AL133415.1
AL354919.2
C10orf55
LINC01426
LINC01943
MIR155HG
MIR222HG
MIR22HG
OSMR-AS1
AC004803.1
AC006027.1
AC007382.1
AC010336.3
AC011912.1
AC023301.1
AC080038.1
AC099518.5
AC120036.4
AC125611.3
AF106564.1
AL132656.4
AL158212.3
AL356056.2
AL662795.2
AL731577.2
AP000721.2
ARMCX5-GPRASP2
CPB2-AS1
ELFN2
FAM201A
HDAC2-AS2
HOTAIRM1
LINC00294
LINC00641
LINC00863
LINC01521
LINC01719
LIPE-AS1
NUTM2B-AS1
OTUD6B-AS1
PRAL
AC010655.2
CA9
AC004817.4
AC006450.3
AC008708.2
AC010266.2
AC010857.1
AC015819.3
AC018358.1
AC025253.1
AC068418.2
AC068787.1
AC080013.1
AC080078.2
AC103855.2
AC104024.2
AC134312.1
AC138089.1
AC139491.1
AL021395.1
AL049775.1
AL137786.1
AL162311.1
AP000843.1
AP001972.3
AP001993.1
AP003355.2
AP005242.4
DLGAP1-AS4
KLHL30-AS1
LIN28B-AS1
LINC00507
LINC01007
LINC01106
LINC01250
LINC01378
LINC01476
LINC01511
LINC01785
LINC02192
LINC02217
LINC02347
LINC02433
LY86-AS1
RNF144A-AS1
THSD4-AS1
AC010931.2
AC011840.2
AC015468.3
AC026797.1
AC062028.1
FAM87A
LINC01018
LINC02607
AC000068.2
AC009041.2
AC010168.2
AC020909.2
AC025211.1
AC053503.1
AC117489.1
AL023806.1
AL118505.1
AL157700.1
AL359091.1
AL359258.2
AP006333.2
DICER1-AS1
ERVK9-11
GDNF-AS1
LHX5-AS1
LINC00941
LINC02283
MIR9-3HG
NKILA
NRAV
SBF2-AS1
SLC25A21-AS1
ENO1
TPI1
AC005261.3
AC009630.2
AC009812.4
AC010973.2
AC011498.7
AC012510.1
AC022211.4
AC027307.2
AC087501.4
AC106886.5
AC145098.2
AC245052.4
AL117332.1
AL355385.1
AL365203.2
AL671710.1
CIRBP-AS1
DTX2P1-UPK3BP1-PMS2P11
LINC00665
MRPL20-AS1
PTOV1-AS2
SLC16A1-AS1
SLFNL1-AS1
SNHG12
ZNF528-AS1
ZNF790-AS1
CDKN3
AC068987.2
AC073525.1
AC080100.1
AC124312.2
AC135782.1
AL022313.4
AL136964.1
ANKRD34C-AS1
BASP1-AS1
C17orf102
DGCR5
HAR1A
KRTAP5-AS1
LINC00621
LY6E-DT
MIR7-3HG
NORAD
OIP5-AS1
PEG13
RFPL1S
PGK1
AL136131.3
PGAM1
AC015540.1
AC026356.1
AC080112.1
AC244153.1
AL161421.1
AL391834.1
DNMBP-AS1
FOXD2-AS1
LINC00844
LINC01088
MIR3681HG
AC103923.1
AC093278.2
AC007406.3
AC087623.1
AC108463.2
AC108463.3
AL157838.1
AP000695.1
BX640514.2
LINC02521
